# Supplementary material for: A GC-MS Protocol for the Identification of Polycyclic Aromatic Alkaloids from Annonaceae
Source: Molecules. 2022 Nov 25;27(23):8217. doi: 10.3390/molecules27238217 (PMC9738936; doi:10.3390/molecules27238217)
Supplement: Supplementary file 1 [file molecules-27-08217-s001.zip]

Archive with 4 entries (4 files):
- molecules-2030983-supplementary.pdf
- Supplementary Material File S1. Chromatograms of compounds 1_2_3_7_8.pdf
- Supplementary Material File S2. Substance data sheets.pdf
- Table S1. Additional chromatographic parameters of the analytes.pdf
